# Supplementary material for: Assessing the Impact of Nutritional Support Teams on Clinical Outcomes: Compliance and Feasibility of Micronutrient Supplementation
Source: J Clin Med. 2024 Jun 11;13(12):3422. doi: 10.3390/jcm13123422 (PMC11204540; doi:10.3390/jcm13123422)
Supplement: Supplementary file 1 [file jcm-13-03422-s001.zip]

Archive with 1 entries (1 files):
- jcm-2975210-supplementary.pdf
